# Supplementary material for: Association of Conicity Index and Body Roundness Index with Multimorbidity Among Adults in Guangzhou, China: A Cross-Sectional Study and Implications for Nutritional Risk Stratification
Source: Nutrients. 2026 Jul 13;18(14):2286. doi: 10.3390/nu18142286 (PMC13414857; doi:10.3390/nu18142286)
Supplement: Supplementary file 1 [file nutrients-18-02286-s001.zip]

Archive with 2 entries (2 files):
- Supplementary material S1-Questionnaire.pdf
- Supplementary material-Table S1.pdf
